# Supplementary material for: Reliability, Validity, and Feasibility of the Frail-VIG Index
Source: Int J Environ Res Public Health. 2021 May 13;18(10):5187. doi: 10.3390/ijerph18105187 (PMC8153117; doi:10.3390/ijerph18105187)
Supplement: Supplementary file 1 [file ijerph-18-05187-s001.zip]

Archive with 1 entries (1 files):
- ijerph-1187005-supplementary.pdf
